# Supplementary material for: Antibacterial Activity of a Fractionated Pistacia lentiscus Oil Against Pharyngeal and Ear Pathogens, Alone or in Combination With Antibiotics
Source: Front Microbiol. 2021 Jun 17;12:686942. doi: 10.3389/fmicb.2021.686942 (PMC8247648; doi:10.3389/fmicb.2021.686942)
Supplement: Supplementary file 6 [file Table_1.XLSX]

## Sheet: Foglio1
S. pyogenes	Information
ATCC® 12344 Type strain	Human with scarlet fever
ATCC® 49399	Human throat culture
ATCC® 14289	Derived from existing strain
ATCC® 12202	Bacteriophage host-Emerging infectious disease research
ATCC® 21548	Produces antineoplastic agents, Produces streptolysin S, Emerging infectious disease research
ATCC® 12370	Emerging infectious disease research
ATCC® 12203	Bacteriophage host, Emerging infectious disease research
ATCC® 12972	Emerging infectious disease research
ATCC® 49117	Clinical isolate, Baltimore, MD
ATCC® 12204	Bacteriophage host, Emerging infectious disease research
ATCC® 19563	Derived from existing strain
ATCC® 11434	Throat of patient with acute glomerulonephritis
ATCC® 12384	Emerging infectious disease research
ATCC® 8133	Emerging infectious disease research
ATCC® 51339	Clinical isolate
ATCC® 12358	Patient suffering from rheumatic fever, throat
LMG 14238	Patient suffering from bronchopneumonia, pleural fluid
LMG 15855	human, throat
LMG 15856	human, throat
LMG 15857	human, throat
LMG 15858	human, throat
LMG 15859	human, throat
ATCC® 19615	Child with sore throat, pharynx
LMG 16706	Bacteriology Program
LMG 16707	Bacteriology Program
ATCC 21059	human isolate
ATCC 21060	derived from Streptococcus pyogenes ATCC 21059
DSM 25932	throat swab
DSM 25943	throat swab
DSM 25952	throat swab
DSM 25953	throat swab
